# Supplementary material for: Cross-Species Behavioral Representation Learning Using Domain-Adversarial Adaptation on Wearable IMU Signals
Source: Biomimetics (Basel). 2026 Jul 15;11(7):496. doi: 10.3390/biomimetics11070496 (PMC13406206; doi:10.3390/biomimetics11070496)
Supplement: Supplementary file 1 [file biomimetics-11-00496-s001.zip]

Archive with 1 entries (1 files):
- biomimetics-4380266-supplementary.pdf
